# Supplementary material for: A single-cell atlas of in vitro multiculture systems uncovers the in vivo lineage trajectory and cell state in the human lung
Source: Exp Mol Med. 2023 Aug 15;55(8):1831–42. doi: 10.1038/s12276-023-01076-z (PMC10474282; doi:10.1038/s12276-023-01076-z)
Supplement: Supplementary file 2 — Supplementary Table 1 [file 12276_2023_1076_MOESM2_ESM.xlsx]

## Sheet: Donor_Info
Sample_ID	Age	Sex	Smoking_status	Last_smoking	Smoking_amount	Chronic Lung Diseases on Background Parenchyma	Specimen_Location	Clinical_diagnosis	Pathologic_diagnosis
LRO_010	18	M	never	NA	NA	None	RUL	Pneumothorax	Bullae and blebs
LRO_012	54	F	never	NA	NA	None	RML	Lung cancer right	Lung adenocarcinoma
LRO_013	71	F	never	NA	NA	Non-tuberculous mycobacterial-pulmonary disease	LLL	Lung cancer left	Lung squamouse cell carcinoma
LRO_015	54	M	ex	1YA	0.75Px30Y	None	RUL	Lung cancer right	Lung adenocarcinoma
LRO_018	72	F	never	NA	NA	None	RUL	Lung cancer right	Lung adenocarcinoma
LRO_019	77	F	never	NA	NA	None	RLL	Lung cancer right	Lung adenocarcinoma
LRO_020	49	M	ex	5YA	1Px20Y	None	Lt	Rectal cancer metastasis	Metastatic rectal adenocarcinoma
LRO_025	82	M	ex	30YA	1Px25Y	None	LUL	Lung cancer left	Poorly differentiated non-small cell lung cancer
LRO_027	67	F	never	NA	NA	None	LLL	Lung cancer left	Lung adenocarcinoma
LRO_029	46	M	current		2Px20Y	None	Rt	Bullae of lung	Bullae and blebs
LRO_032	80	M	current	2WA	1P x 60Y	Emphysema	LUL	Lung cancer left	Lung squamouse cell carcinoma
LRO_033	53	M	ex	1.5YA	1P x 35Y	Emphysema	RML	Lung cancer right	Lung adenocarcinoma
LRO_035	61	M	ex	8YA	1P x 35Y	Emphysema	LUL	Lung cancer left	Lung adenocarcinoma
LRO_036	73	F	never	NA	NA	Hypersensitive pneumonitis	RLL	Lung cancer right	Invasive mucinous carcinoma
LRO_038	68	M	ex	2YA	1P x 50Y	Combined pulmonary fibrosis and emphysema	RLL	Lung cancer right	Lung squamouse cell carcinoma
LRO_042	65	M	ex	15YA	0.4Px8Y	Emphysema	LLL	Lung cancer left	Pleomorphic carcinoma
LRO_043	50	F	never	NA	NA	None	LUL	Lung cancer left	Lung adenocarcinoma
LRO_044	41	M	never	NA	NA	None	RML	Lung cancer right	Lung adenocarcinoma
LRO_045	61	F	never	NA	NA	Tuberculosis	LUL	Lung cancer left	Invasive mucinous carcinoma
LRO_046	53	M	current	1MA	1P x 30Y	None	RLL	Lung cancer right	Lung adenocarcinoma
LRO_076	58	F	never	NA	NA	None	LLL	Lung cancer left	Lung adenocarcinoma
LRO_078	61	F	never	NA	NA	None	LUL	Lung cancer left	Lung adenocarcinoma
LRO_098	63	M	ex	3YA	1.5P x 35Y	None	RLL	Lung cancer right	Large cell carcinoma
LRO_106	65	F	never	NA	NA	None	LUL	Lung cancer left	Lung adenocarcinoma
LRO_115	52	M	ex	3YA	0.5P x 1Y	None	LLL	Lung cancer left	Lung adenocarcinoma
LRO_118	67	M	ex	10YA	1Px40Y	None	-	Lung cancer left	Lung adenocarcinoma
LRO_128	67	M	current	2WA	1Px40Y	None	RLL	Lung cancer right	Lung adenocarcinoma
LRO_135	61	F	ex	30YA	0.2Px10Y	None	RUL	Lung cancer right	Lung adenocarcinoma
LRO_142	70	F	never	NA	NA	None	LLL	Lung cancer left	Lung adenocarcinoma
LRO_143	50	F	never	NA	NA	None	RLL	Lung cancer right	Lung adenocarcinoma
