# Supplementary material for: A single-cell atlas of in vitro multiculture systems uncovers the in vivo lineage trajectory and cell state in the human lung
Source: Exp Mol Med. 2023 Aug 15;55(8):1831–42. doi: 10.1038/s12276-023-01076-z (PMC10474282; doi:10.1038/s12276-023-01076-z)
Supplement: Supplementary file 3 — Supplementary Table 2 [file 12276_2023_1076_MOESM3_ESM.xlsx]

## Sheet: Virus_Strain_Info
Virus Strains	Source	Identifier
SARS-CoV-2 Alpha	National Culture Collection for Pathogens	NCCP No.43326
SARS-CoV-2 Beta	National Culture Collection for Pathogens	GenBank OP349649.1
SARS-CoV-2 Delta	National Culture Collection for Pathogens	NCCP No.43390
SARS-CoV-2 Omicron	National Culture Collection for Pathogens	GenBank OP349650.1
MERS-CoV	Korean Centers for Disease Control	GenBank KT029139.1
Influenza A/H1N1	American Type Culture Collection	VR-95™ (Puerto Rico/8/1934)
