# Supplementary material for: A single-cell atlas of in vitro multiculture systems uncovers the in vivo lineage trajectory and cell state in the human lung
Source: Exp Mol Med. 2023 Aug 15;55(8):1831–42. doi: 10.1038/s12276-023-01076-z (PMC10474282; doi:10.1038/s12276-023-01076-z)
Supplement: Supplementary file 4 — Supplementary Table 3 [file 12276_2023_1076_MOESM4_ESM.xlsx]

## Sheet: Sheet1
Gene	Forward	Reverse
ACE2	AGCCGCGGCCAGTTGATTGA	GCAAATGAGCAGGGAGGCATCC
TMPRSS2	ACGCTGCCAAGGTGCTTCTCA	TGCAGGAAGCCGGCACAGAT
GAPDH	TCCGGGAAACTGTGGCGTGA	ACACGTTGGCAGTGGGGACA
