# Supplementary material for: A single-cell atlas of in vitro multiculture systems uncovers the in vivo lineage trajectory and cell state in the human lung
Source: Exp Mol Med. 2023 Aug 15;55(8):1831–42. doi: 10.1038/s12276-023-01076-z (PMC10474282; doi:10.1038/s12276-023-01076-z)
Supplement: Supplementary file 5 — Supplementary Table 4 [file 12276_2023_1076_MOESM5_ESM.xlsx]

## Sheet: Culture_Method
Sample_ID	3D-AO	ALI-Om	ALI-Pm	Number of Experiments
LRO_010	1			1
LRO_012		1		1
LRO_013		1		1
LRO_015	1			1
LRO_018		2	1	3
LRO_019	1			1
LRO_020	1			1
LRO_025	1			1
LRO_029	1		1	2
LRO_032		1		1
LRO_033		2	1	3
LRO_035	1	1	1	3
LRO_036		2		2
LRO_038		1		1
LRO_042	1			1
LRO_043	1			1
LRO_044	1			1
LRO_045	1			1
LRO_046		1		1
LRO_076		1		1
LRO_098		1	1	2
LRO_106		2		2
LRO_115		1	1	2
LRO_118		1		1
LRO_128		1		1
LRO_142		1		1
LRO_143		1		1
				Total: 38
