# Supplementary material for: A single-cell atlas of in vitro multiculture systems uncovers the in vivo lineage trajectory and cell state in the human lung
Source: Exp Mol Med. 2023 Aug 15;55(8):1831–42. doi: 10.1038/s12276-023-01076-z (PMC10474282; doi:10.1038/s12276-023-01076-z)
Supplement: Supplementary file 6 — Supplementary Table 5 [file 12276_2023_1076_MOESM6_ESM.xlsx]

## Sheet: Sample_Infection_Info
Sample_ID	Vehicle/Uninfected	SARS-CoV-2 Alpha	SARS-CoV-2 Beta	SARS-CoV-2 Delta	SARS-CoV-2 Omicron	MERS-CoV	Influenza A/H1N1	Number of Experiments
LRO_018	2	1	1	1	1	1	1	8
LRO_032	2	1	1	1	1	1	1	8
LRO_033	2	1	1	1	1	1	1	8
LRO_036	2	1	1	1	1	1	1	8
LRO_106	2	1	1	1		1	1	7
LRO_027	2	1	1			1	1	6
LRO_098	1	2		1		1	1	6
LRO_143	1	2		1		1	1	6
LRO_118	1	2				1	1	5
LRO_135	1	2				1	1	5
LRO_142	1	2				1	1	5
LRO_046	1	1		1	1			4
LRO_013	1		1		1			3
LRO_012	1		1					2
LRO_035	1		1					2
LRO_038	1		1					2
LRO_076	1	1						2
LRO_078	1	1						2
LRO_115	1	1						2
LRO_128	1	1						2
